# Supplementary material for: A high density SLAF-SNP genetic map and QTL detection for fibre quality traits in Gossypium hirsutum
Source: BMC Genomics. 2018 Dec 6;19:879. doi: 10.1186/s12864-018-5294-5 (PMC6282304; doi:10.1186/s12864-018-5294-5)
Supplement: Supplementary file 1 — Table S1. Genome coverage of genetic map (XLSX 11 kb) [file 12864_2018_5294_MOESM1_ESM.xlsx]

## Sheet: Table S1
Table S1. Genome coverage of genetic map
Chromosome	Length (cM)	Start site (bp)	End site (bp)	Genome coverage (bp)	Total length of G. hirsutum genome (bp)	% genome coverage ratio
Chr01	120.517	551276	99838128	99286852	99884700	99.4015
Chr02	108.084	1464193	80883177	79418984	83447906	95.1719
Chr03	115.846	2207062	97928437	95721375	100263045	95.4702
Chr04	96.169	1022356	62647302	61624946	62913772	97.9514
Chr05	128.201	1155621	90688531	89532910	92047023	97.2687
Chr06	94.134	1595575	102184132	100588557	103170444	97.4975
Chr07	140.682	3989987	76293817	72303830	78251018	92.3999
Chr08	206.425	1687901	92963840	91275939	103626341	88.0818
Chr09	116.382	577813	73589993	73012180	74999931	97.3497
Chr10	117.624	552968	99811098	99258130	100866604	98.4053
Chr11	131.764	620820	91111223	90490403	93316192	96.9718
Chr12	117.799	717821	86947562	86229741	87484866	98.5653
Chr13	124.752	1761165	78201192	76440027	79961121	95.5965
At subgenome	1618.38			1115183874	1160232963	96.1172
Chr14	135.335	354946	67106917	66751971	67284553	99.2085
Chr15	114.289	1191240	61455345	60264105	61456009	98.0606
Chr16	104.7	336120	52983675	52647555	55312611	95.1818
Chr17	107.291	435434	46453425	46017991	46690656	98.5593
Chr18	123.158	17028	60406964	60389936	60534298	99.7615
Chr19	107.183	1196844	61432920	60236076	61933047	97.26
Chr20	120.163	1737771	61829980	60092209	63374666	94.8206
Chr21	132.172	2813152	65699398	62886246	66087774	95.1556
Chr22	129.95	4214199	50369839	46155640	51454130	89.7025
Chr23	116.229	781417	50432522	49651105	50995436	97.3638
Chr24	84.397	2590143	64293277	61703134	65894135	93.6398
Chr25	131.631	664274	63897172	63232898	64294643	98.3486
Chr26	116.844	432052	58427660	57995608	59109837	98.115
Dt subgenome	1523.34			748024474	774421795	96.5914
Total	3141.72			1863208348	1934654758	96.307
