# Supplementary material for: A high density SLAF-SNP genetic map and QTL detection for fibre quality traits in Gossypium hirsutum
Source: BMC Genomics. 2018 Dec 6;19:879. doi: 10.1186/s12864-018-5294-5 (PMC6282304; doi:10.1186/s12864-018-5294-5)
Supplement: Supplementary file 2 — Table S2. QTL for fiber quality in RIL population in three environments (XLSX 20 kb) [file 12864_2018_5294_MOESM2_ESM.xlsx]

## Sheet: Sheet1
Table S2. QTL for fiber quality in RIL population in three environments
Traita	QTL	Chromosome	Environmentb	Position	Nearest Marker	LOD	Additivec (%)	PVEd (%)
Fiber Elongation	qFE06.1	Chr. 06	2015CQ	32.497	Marker3668	4.22	0.0320513	11.6
		Chr. 06	2016CQ	32.497	Marker3668	4.3	0.0505776	11.6
	qFE07.1	Chr. 07	2015CQ	115.46	Marker5358	3.12	0.0276062	8.7
	qFE09.1	Chr. 09	2015CQ	100.184	Marker11170	2.16	-0.0232074	6.1
		Chr. 09	2016CQ	101.347	Marker11220	2.98	-0.042711	8.2
	qFE10.1	Chr. 10	2015CQ	117.624	Marker12647	2.7	-0.0264721	7.5
		Chr. 10	2016CQ	111.371	Marker12629	3.54	-0.0474421	9.7
	qFE11.1	Chr. 11	2015CQ	39.91	Marker12871	3.4	-0.0305334	9.4
		Chr. 11	2016CQ	39.91	Marker12871	2.42	-0.0407407	6.7
	qFE12.1	Chr. 12	2015CQ	96.25	Marker13988	2.92	-0.0270279	8.2
		Chr. 12	2016CQ	96.25	Marker13988	2.68	-0.0407246	7.4
	qFE16.1	Chr. 16(D7)	2015CQ	63.41	Marker18806	2.96	0.0270349	8.3
		Chr. 16(D7)	2016CQ	63.41	Marker18806	2.3	0.037335	6.4
		Chr. 16(D7)	2016HN	72.827	Marker18829	3.04	0.0243089	7.8
	qFE18.1	Chr. 18(D13)	2016CQ	120.722	Marker23676	2.76	-0.042835	7.7
	qFE21.1	Chr. 21(D11)	2015CQ	46.137	Marker21777	3.36	0.0291057	9.3
		Chr. 21(D11)	2016HN	46.137	Marker21777	4.76	0.0304444	12
	qFE22.1	Chr. 22(D4)	2015CQ	1.265	Marker16370	2.54	0.0254927	7.1
	qFE22.2	Chr. 22(D4)	2015CQ	45.488	Marker16607	3.3	-0.0293793	9.2
	qFE23.1	Chr. 23(D9)	2016CQ	80.472	Marker20727	2.44	-0.0388018	6.8
	qFE25.1	Chr. 25(D6)	2015CQ	25.217	Marker17808	3.26	-0.028415	9.1
		Chr. 25(D6)	2016HN	23.431	Marker17812	10.58	-0.0438936	24.6
Fiber Length	qFL03.1	Chr. 03	2016CQ	42.66	Marker1442	2.2	0.413264	6.1
	qFL05.1	Chr. 05	2016CQ	50.517	Marker2861	2.74	0.462284	7.6
	qFL06.1	Chr. 06	2015CQ	35.139	Marker3681	4.02	0.446699	11.1
		Chr. 06	2016CQ	33.497	Marker3668	3.1	0.498027	8.5
		Chr. 06	2016HN	36.301	Marker3687	3.4	0.425745	8.7
	qFL07.1	Chr. 07	2015CQ	115.46	Marker5358	4.66	0.47685	12.7
		Chr. 07	2016CQ	114.878	Marker5300	6	0.659586	15.9
	qFL09.1	Chr. 09	2015CQ	75.592	Marker10900	2.26	-0.337067	6.4
		Chr. 09	2016CQ	75.01	Marker10898	2.38	-0.426504	6.6
	qFL10.1	Chr. 10	2015CQ	117.624	Marker12647	5.66	-0.53619	15.2
		Chr. 10	2016CQ	117.624	Marker12647	8.92	-0.810026	22.7
	qFL11.1	Chr. 11	2015CQ	70.19	Marker13126	2.54	-0.359314	7.1
		Chr. 11	2016CQ	70.19	Marker13126	3.5	-0.517839	9.6
	qFL14.1	Chr. 14 (D2)	2015CQ	43.146	Marker15476	2.9	-0.380112	8.1
	qFL14.2	Chr. 14 (D2)	2016HN	75.352	Marker15592	2.68	-0.38156	6.9
	qFL17.1	Chr. 17(D3)	2016HN	0.689	Marker15933	2.7	0.387881	7
	qFL17.2	Chr. 17(D3)	2015CQ	78.973	Marker16299	2.3	0.34863	6.5
	qFL20.1	Chr. 20(D10)	2015CQ	61.728	Marker21201	2.32	0.344199	6.5
	qFL22.1	Chr. 22(D4)	2015CQ	1.265	Marker16370	2.32	0.348347	6.5
		Chr. 22(D4)	2016HN	1.265	Marker16370	3.6	0.448212	9.2
	qFL22.2	Chr. 22(D4)	2016CQ	40.823	Marker16525	2.34	-0.422344	6.5
	qFL25.1	Chr. 25(D6)	2015CQ	28.166	Marker17818	2.02	-0.321688	5.7
		Chr. 25(D6)	2016HN	28.166	Marker17818	3.64	-0.443464	9.3
	qFL16.1	Chr. 16(D7)	2015CQ	63.41	Marker18806	2.36	0.34488	6.6
		Chr. 16(D7)	2016CQ	63.41	Marker18806	2.34	0.422344	6.5
	qFL23.1	Chr. 23(D9)	2015CQ	63.189	Marker20657	3.8	-0.432622	10.5
		Chr. 23(D9)	2016CQ	63.189	Marker20657	3.06	-0.480764	8.4
		Chr. 23(D9)	2016HN	63.189	Marker20657	2.44	-0.36337	6.3
	qFL21.1	Chr. 21(D11)	2015CQ	46.137	Marker21777	6.86	0.57859	18.1
		Chr. 21(D11)	2016CQ	46.137	Marker21777	3.94	0.552604	10.7
		Chr. 21(D11)	2016HN	42.458	Marker21741	7	0.620528	17.1
	qFL18.1	Chr. 18(D13)	2015CQ	38.507	Marker23253	3.06	-0.390428	8.5
		Chr. 18(D13)	2016CQ	38.507	Marker23253	3.24	-0.495317	8.9
	qFL18.2	Chr. 18(D13)	2015CQ	95.301	Marker23590	2.84	-0.379709	7.9
		Chr. 18(D13)	2016CQ	95.301	Marker23590	2.86	-0.469287	7.9
Fiber Micronaire	qFM01.1	Chr. 01	2016CQ	34.163	Marker114	3.26	-0.123575	9
	qFM03.1	Chr. 03	2016HN	42.775	Marker1444	2.58	-0.0996006	6.7
	qFM03.2	Chr. 03	2016CQ	109.141	Marker2016	4.48	0.141919	12.1
		Chr. 03	2015CQ	109.141	Marker2018	2.88	0.0915375	8
	qFM05.1	Chr. 05	2015CQ	127.505	Marker3565	2.64	0.0876448	7.4
		Chr. 05	2016CQ	49.476	Marker2858	4.42	-0.141946	11.9
	qFM05.2	Chr. 05	2016HN	91.275	Marker3260	3.32	0.112057	8.5
	qFM06.1	Chr. 06	2015CQ	35.139	Marker3681	2.78	-0.0904664	7.8
	qFM06.2	Chr. 06	2016CQ	35.139	Marker3681	2.58	-0.109117	7.2
		Chr. 06	2016HN	60.198	Marker4050	2.84	0.104221	7.3
	qFM07.1	Chr. 07	2015CQ	135.709	Marker5548	2.1	-0.0787791	5.9
		Chr. 07	2016CQ	135.939	Marker5551	6.66	-0.171073	17.4
		Chr. 07	2016HN	73.953	Marker4664	3.08	0.108597	7.9
	qFM09.1	Chr. 09	2016HN	19.019	Marker10328	3.38	0.113148	8.7
	qFM09.2	Chr. 09	2015CQ	90.049	Marker11038	2.72	-0.0899737	7.6
		Chr. 09	2016CQ	90.509	Marker11032	2.5	-0.107622	6.9
	qFM10.1	Chr. 10	2016CQ	117.624	Marker12647	3.1	0.122038	8.5
	qFM11.1	Chr. 11	2015CQ	30.441	Marker12834	2.84	0.0932611	7.9
		Chr. 11	2016HN	39.91	Marker12871	2.84	0.110589	7.3
	qFM12.1	Chr. 12	2015CQ	24.996	Marker13539	3.98	0.106707	11
		Chr. 12	2016CQ	25.111	Marker13540	3.14	0.119298	8.6
		Chr. 12	2016HN	35.725	Marker13633	3.16	0.109268	8.1
	qFM13.1	Chr. 13	2015CQ	83.475	Marker14721	3.68	-0.103676	10.2
		Chr. 13	2016CQ	83.475	Marker14712	4.92	-0.148571	13.2
	qFM14.1	Chr. 14(D2)	2015CQ	75.352	Marker15592	2.86	0.0910462	8
		Chr. 14(D02)	2016HN	75.352	Marker15592	2.7	0.101418	7
	qFM16.1	Chr. 16(D07)	2016CQ	19.953	Marker18674	3.18	-0.12	8.7
		Chr. 16(D07)	2016HN	55.918	Marker18788	2.92	0.105149	7.5
	qFM17.1	Chr. 17(D03)	2016CQ	58.886	Marker16261	2.22	-0.100813	6.2
	qFM20.1	Chr. 20(D10)	2015CQ	99.085	Marker21474	2.78	0.0902616	7.8
		Chr. 20(D10)	2016CQ	100.872	Marker21457	3.44	0.125714	9.5
	qFM21.1	Chr. 21(D11)	2015CQ	49.114	Marker21784	2.54	-0.0866071	7.1
		Chr. 21(D11)	2016CQ	49.114	Marker21784	2.64	-0.110476	7.3
		Chr. 21(D11)	2016HN	0	Marker21572	4.72	-0.136818	11.9
	qFM22.1	Chr. 22(D4)	2015CQ	13.607	Marker16383	2.3	-0.0823806	6.5
	qFM24.1	Chr. 24(D08)	2016CQ	19.387	Marker19054	3.46	-0.126859	9.5
	qFM26.1	Chr. 26(D12)	2015CQ	44.687	Marker22648	1.94	0.0762012	5.5
		Chr. 26(D12)	2016HN	42.247	Marker22639	2.94	0.106996	7.6
Fiber Strength	qFS03.1	Chr. 03	2015CQ	31.795	Marker1430	3.3	0.709724	9.2
		Chr. 03	2016CQ	31.795	Marker1430	2.48	0.889646	6.9
	qFS03.2	Chr. 03	2016HN	58.987	Marker1536	5.58	0.83261	13.9
	qFS05.1	Chr. 05	2016CQ	50.517	Marker2861	2.22	0.851524	6.2
	qFS06.1	Chr. 06	2015CQ	32.497	Marker3668	5.32	0.888462	14.4
		Chr. 06	2016CQ	32.497	Marker3668	6.78	1.42545	17.7
	qFS06.2	Chr. 06	2016HN	69.102	Marker4057	3.1	0.605908	8
	qFS07.1	Chr. 07	2015CQ	114.878	Marker5313	2.34	0.598925	6.6
		Chr. 07	2016CQ	114.878	Marker5300	2.16	0.827444	6
	qFS08.1	Chr. 08	2016CQ	46.776	Marker5820	2.32	-0.895879	6.4
	qFS09.1	Chr. 09	2016CQ	100.184	Marker11170	2.78	-0.938636	7.7
		Chr. 09	2016HN	34.55	Marker10548	2.74	0.576503	7.1
	qFS10.1	Chr. 10	2015CQ	117.624	Marker12647	2.9	-0.682633	8.1
		Chr. 10	2016CQ	117.624	Marker12647	5.16	-1.28597	13.8
	qFS11.1	Chr. 11	2015CQ	39.91	Marker12871	2.56	-0.664713	7.2
	qFS12.1	Chr. 12	2015CQ	38.065	Marker13654	2.68	0.643279	7.5
	qFS12.2	Chr. 12	2015CQ	94.843	Marker13975	4.34	-0.818788	11.9
		Chr. 12	2016CQ	96.25	Marker13988	3.16	-1.00456	8.7
		Chr. 12	2016HN	101.16	Marker13995	2.56	-0.573867	6.6
	qFS16.2	Chr. 16(D07)	2015CQ	63.41	Marker18806	2.5	0.619089	7
		Chr. 16(D7)	2016CQ	63.41	Marker18795	2.82	0.942238	7.8
	qFS17.1	Chr. 17(D03)	2016HN	66.166	Marker16286	3.5	-0.653908	8.9
	qFS18.1	Chr. 18(D13)	2015CQ	38.507	Marker23253	2.82	-0.0263353	7.9
		Chr. 18(D13)	2016CQ	41.448	Marker23281	2.62	-0.912698	7.2
	qFS20.1	Chr. 20(D10)	2015CQ	103.925	Marker21478	2.18	-0.577375	6.1
		Chr. 20(D10)	2016CQ	105.101	Marker21486	2.76	-0.932707	7.7
	qFS21.1	Chr. 21(D11)	2015CQ	46.137	Marker21777	2.94	0.680668	8.2
		Chr. 21(D11)	2016HN	45.549	Marker21754	2.6	0.566661	6.7
	qFS22.1	Chr. 22(D4)	2016HN	1.265	Marker16370	5.48	0.811407	13.6
		Chr. 22(D4)	2016CQ	45.488	Marker16607	2.92	-0.993036	8
	qFS22.2	Chr. 22(D04)	2015CQ	52.564	Marker16667	2.4	-0.618052	6.8
	qFS23.1	Chr. 23(D09)	2016HN	5.543	Marker20331	4.04	-0.688152	10.2
	qFS25.1	Chr. 25(D6)	2016HN	25.217	Marker17808	2.48	-0.550444	6.4
Fiber Uniformity	qFU02.1	Chr. 02	2015CQ	52.207	Marker1050	2.28	0.283714	6.5
		Chr. 02	2016HN	52.207	Marker1050	2.28	0.397242	5.9
	qFU03.1	Chr. 03	2015CQ	65.066	Marker1691	3.22	0.321825	8.9
		Chr. 03	2016HN	65.066	Marker1691	2.92	0.428992	7.5
	qFU05.1	Chr. 05	2015CQ	74.288	Marker3008	2.54	-0.282959	7.2
		Chr. 05	2016HN	74.288	Marker3008	5.08	-0.548431	12.7
	qFU06.1	Chr. 06	2015CQ	47.654	Marker3816	4.2	0.359012	11.5
		Chr. 06	2016CQ	57.242	Marker4039	4.08	0.384365	11.1
	qFU07.1	Chr. 07	2015CQ	45.572	Marker4422	3.3	0.319792	9.2
		Chr. 07	2016HN	54.738	Marker4480	2.52	0.39479	6.5
	qFU07.2	Chr. 07	2016CQ	82.616	Marker4716	2.44	-0.302303	6.8
	qFU11.1	Chr. 11	2015CQ	93.109	Marker13284	2.3	0.269402	6.5
	qFU12.1	Chr. 12	2015CQ	35.144	Marker13621	3.2	0.318252	8.9
		Chr. 12	2016CQ	36.307	Marker13637	3.48	0.356566	9.6
		Chr. 12	2016HN	35.144	Marker13621	2.3	0.376033	6
	qFU13.1	Chr. 13	2015CQ	0.689	Marker14041	3.4	-0.334821	9.4
		Chr. 13	2016HN	0.689	Marker14041	6.36	-0.629437	15.7
	qFU13.2	Chr. 13	2016CQ	39.999	Marker14201	2.24	0.299643	6.3
	qFU13.3	Chr. 13	2016HN	83.475	Marker14713	2.84	0.418421	7.3
	qFU17.1	Chr. 17(D3)	2015CQ	78.973	Marker16299	2.22	0.270787	6.3
		Chr. 17(D3)	2016HN	78.973	Marker16299	2.14	0.369971	5.6
	qFU22.1	Chr. 22(D04)	2016HN	0	Marker16371	3.06	0.438377	7.8
	qFU22.2	Chr. 22(D04)	2016CQ	41.405	Marker16539	2.24	-0.288384	6.3
	qFU25.1	Chr. 25(D6)	2015CQ	3.132	Marker17697	2.24	-0.273119	6.3
		Chr. 25(D6)	2016CQ	2.213	Marker17695	5.1	-0.43562	13.7
	qFU23.1	Chr. 23(D9)	2015CQ	22.04	Marker20444	3.48	0.328598	9.7
		Chr. 23(D9)	2016CQ	20.232	Marker20442	2.84	0.321805	7.8
	qFU20.1	Chr. 20(D10)	2016CQ	50.64	Marker21148	5.44	-0.438466	14.5
	qFU21.1	Chr. 21(D11)	2015CQ	62.649	Marker21898	2.46	-0.278013	6.9
		Chr. 21(D11)	2016CQ	65.583	Marker21938	2.36	-0.294236	6.6
	qFU21.2	Chr. 21(D11)	2016CQ	100.871	Marker22095	3.82	-0.373333	10.4
a FL: fiber length, FU: fiber uniformity, FS: fiber strength, FE: fiber elongation, FM: fiber micronaire.
b 2015CQ: 2015 in Chongqing; 2016CQ: 2016 in Chongqing; 2016HN: 2016 in Hainan.
c Positive additive effect indicated Yumian 1 alleles increased the phenotypic value, negative additive effect indicated CA3084 alleles increased the phenotypic value.
d phenotypic variance explained.
