# Supplementary material for: A high density SLAF-SNP genetic map and QTL detection for fibre quality traits in Gossypium hirsutum
Source: BMC Genomics. 2018 Dec 6;19:879. doi: 10.1186/s12864-018-5294-5 (PMC6282304; doi:10.1186/s12864-018-5294-5)
Supplement: Supplementary file 3 — Table S3. Details of QTL Clusters for fiber quality traits (XLSX 14 kb) [file 12864_2018_5294_MOESM3_ESM.xlsx]

## Sheet: Table S3
Table S3. Details of QTL Clusters for fiber quality traits
Cluster	QTLa	Chromosome	Environmentb	Location	Nearest Locus	LOD	Additivec (%)	PVEd (%)
Chr.03-cluster-1	qFL03.1	Chr. 03	2016CQ	42.66	Marker1442	2.2	0.413264	6.1
	qFM03.1	Chr. 03	2016HN	42.775	Marker1444	2.58	-0.0996006	6.7
	qFS03.1	Chr. 03	2015CQ	31.795	Marker1430	3.3	0.709724	9.2
		Chr. 03	2016CQ	31.795	Marker1430	2.48	0.889646	6.9
Chr.05-cluster-1	qFL05.1	Chr. 05	2016CQ	50.517	Marker2861	2.74	0.462284	7.6
	qFM05.1	Chr. 05	2016CQ	49.476	Marker2858	4.42	-0.141946	11.9
	qFS05.1	Chr. 05	2016CQ	50.517	Marker2861	2.22	0.851524	6.2
Chr.06-cluster-1	qFL06.1	Chr. 06	2015CQ	35.139	Marker3681	4.02	0.446699	11.1
		Chr. 06	2016CQ	33.497	Marker3668	3.1	0.498027	8.5
		Chr. 06	2016HN	36.301	Marker3687	3.4	0.425745	8.7
	qFM06.1	Chr. 06	2015CQ	35.139	Marker3681	2.78	-0.0904664	7.8
	qFS06.1	Chr. 06	2015CQ	32.497	Marker3668	5.32	0.888462	14.4
		Chr. 06	2016CQ	32.497	Marker3668	6.78	1.42545	17.7
	qFU06.1	Chr. 06	2015CQ	47.654	Marker3816	4.2	0.359012	11.5
		Chr. 06	2016CQ	57.242	Marker4039	4.08	0.384365	11.1
	qFE06.1	Chr. 06	2015CQ	32.497	Marker3668	4.22	0.0320513	11.6
		Chr. 06	2016CQ	32.497	Marker3668	4.3	0.0505776	11.6
Chr.07-cluster-1	qFE07.1	Chr. 07	2015CQ	115.46	Marker5358	3.12	0.0276062	8.7
	qFL07.1	Chr. 07	2015CQ	115.46	Marker5358	4.66	0.47685	12.7
		Chr. 07	2016CQ	114.878	Marker5300	6	0.659586	15.9
	qFM07.1	Chr. 07	2015CQ	135.709	Marker5548	2.1	-0.0787791	5.9
		Chr. 07	2016CQ	135.939	Marker5551	6.66	-0.171073	17.4
	qFS07.2	Chr. 07	2015CQ	114.878	Marker5313	2.34	0.598925	6.6
		Chr. 07	2016CQ	114.878	Marker5300	2.16	0.827444	6
Chr.09-cluster-1	qFE09.1	Chr. 09	2015CQ	100.184	Marker11170	2.16	-0.0232074	6.1
		Chr. 09	2016CQ	101.347	Marker11220	2.98	-0.042711	8.2
	qFM09.2	Chr. 09	2015CQ	90.049	Marker11038	2.72	-0.0899737	7.6
		Chr. 09	2016CQ	90.509	Marker11032	2.5	-0.107622	6.9
	qFS09.1	Chr. 09	2016CQ	100.184	Marker11170	2.78	-0.938636	7.7
		Chr. 09	2016HN	34.55	Marker10548	2.74	0.576503	7.1
Chr.11-cluster-1	qFE11.1	Chr. 11	2015CQ	39.91	Marker12871	3.4	-0.0305334	9.4
		Chr. 11	2016CQ	39.91	Marker12871	2.42	-0.0407407	6.7
	qFM11.1	Chr. 11	2015CQ	30.441	Marker12834	2.84	0.0932611	7.9
		Chr. 11	2016HN	39.91	Marker12871	2.84	0.110589	7.3
	qFS11.1	Chr. 11	2015CQ	39.91	Marker12871	2.56	-0.664713	7.2
Chr.12-cluster-1	qFM12.1	Chr. 12	2015CQ	24.996	Marker13539	3.98	0.106707	11
		Chr. 12	2016CQ	25.111	Marker13540	3.14	0.119298	8.6
		Chr. 12	2016HN	35.725	Marker13633	3.16	0.109268	8.1
	qFS12.1	Chr. 12	2015CQ	38.065	Marker13654	2.68	0.643279	7.5
	qFU12.1	Chr. 12	2015CQ	35.144	Marker13621	3.2	0.318252	8.9
		Chr. 12	2016CQ	36.307	Marker13637	3.48	0.356566	9.6
		Chr. 12	2016HN	35.144	Marker13621	2.3	0.376033	6
Chr.16-cluster-1	qFE16.1	Chr. 16(D7)	2015CQ	63.41	Marker18806	2.96	0.0270349	8.3
		Chr. 16(D7)	2016CQ	63.41	Marker18806	2.3	0.037335	6.4
		Chr. 16(D7)	2016HN	72.827	Marker18829	3.04	0.0243089	7.8
	qFL16.1	Chr. 16(D7)	2015CQ	63.41	Marker18806	2.36	0.34488	6.6
		Chr. 16(D7)	2016CQ	63.41	Marker18806	2.34	0.422344	6.5
	qFS16.2	Chr. 16(D07)	2015CQ	63.41	Marker18806	2.5	0.619089	7
		Chr. 16(D7)	2016CQ	63.41	Marker18795	2.82	0.942238	7.8
Chr.17-cluster-1	qFL17.2	Chr. 17(D3)	2015CQ	78.973	Marker16299	2.3	0.34863	6.5
	qFM17.1	Chr. 17(D03)	2016CQ	58.886	Marker16261	2.22	-0.100813	6.2
	qFS17.1	Chr. 17(D03)	2016HN	66.166	Marker16286	3.5	-0.653908	8.9
	qFU17.1	Chr. 17(D3)	2015CQ	78.973	Marker16299	2.22	0.270787	6.3
		Chr. 17(D3)	2016HN	78.973	Marker16299	2.14	0.369971	5.6
Chr.21-cluster-1	qFE21.1	Chr. 21(D11)	2015CQ	46.137	Marker21777	3.36	0.0291057	9.3
		Chr. 21(D11)	2016HN	46.137	Marker21777	4.76	0.0304444	12
	qFL22.1	Chr. 22(D4)	2015CQ	1.265	Marker16370	2.32	0.348347	6.5
		Chr. 22(D4)	2016HN	1.265	Marker16370	3.6	0.448212	9.2
	qFM21.1	Chr. 21(D11)	2015CQ	49.114	Marker21784	2.54	-0.0866071	7.1
		Chr. 21(D11)	2016CQ	49.114	Marker21784	2.64	-0.110476	7.3
	qFS21.1	Chr. 21(D11)	2015CQ	46.137	Marker21777	2.94	0.680668	8.2
		Chr. 21(D11)	2016HN	45.549	Marker21754	2.6	0.566661	6.7
Chr.22-cluster-1	qFE22.1	Chr. 22(D4)	2015CQ	1.265	Marker16370	2.54	0.0254927	7.1
	qFL22.1	Chr. 22(D4)	2015CQ	1.265	Marker16370	2.32	0.348347	6.5
		Chr. 22(D4)	2016HN	1.265	Marker16370	3.6	0.448212	9.2
	qFM22.1	Chr. 22(D4)	2015CQ	13.607	Marker16383	2.3	-0.0823806	6.5
	qFS22.1	Chr. 22(D4)	2016HN	1.265	Marker16370	5.48	0.811407	13.6
	qFU22.1	Chr. 22(D04)	2016HN	0	Marker16371	3.06	0.438377	7.8
Chr.25-cluster-1	qFE25.1	Chr. 25(D6)	2015CQ	25.217	Marker17808	3.26	-0.028415	9.1
		Chr. 25(D6)	2016HN	23.431	Marker17812	10.58	-0.0438936	24.6
	qFL25.1	Chr. 25(D6)	2015CQ	28.166	Marker17818	2.02	-0.321688	5.7
		Chr. 25(D6)	2016HN	28.166	Marker17818	3.64	-0.443464	9.3
	qFS25.1	Chr. 25(D6)	2016HN	25.217	Marker17808	2.48	-0.550444	6.4
a FL: fiber length, FU: fiber uniformity, FS: fiber strength, FE: fiber elongation, FM: fiber micronaire.
b 2015CQ: 2015 in Chongqing; 2016CQ: 2016 in Chongqing; 2016HN: 2016 in Hainan.
c Positive additive effect indicated Yumian 1 alleles increased the phenotypic value, negative additive effect indicated CA3084 alleles increased the phenotypic value.
d phenotypic variance explained.
