# Supplementary material for: A high density SLAF-SNP genetic map and QTL detection for fibre quality traits in Gossypium hirsutum
Source: BMC Genomics. 2018 Dec 6;19:879. doi: 10.1186/s12864-018-5294-5 (PMC6282304; doi:10.1186/s12864-018-5294-5)
Supplement: Supplementary file 4 — Table S4. Common QTL compared with CottonQTLdb (XLSX 15 kb) [file 12864_2018_5294_MOESM4_ESM.xlsx]

## Sheet: Table S4
Table S4. Common QTL compared with CottonQTLdb and GWAS
QTLa in present study						Common QTL information		GWAS
QTL	Chr.	Genetic Position (cM)	Nearest Marker	Flanking Markers	Physical Position	Nearest Marker	Physical Position	SNP/ QTL	Location	Ref.
qFU02.1	2	52.207	Marker1050	Marker1048-Marker1128	13434955	MUSB1017	8878757
qFS03.2	3	58.987	Marker1536	Marker1472-Marker1647	27529763	CIR058	26148905
qFL05.1	5	50.517	Marker2861	Marker2819-Marker2866	34061543	JESPR241	29801688
qFM05.1	5	49.476	Marker2858	Marker2819-Marker2866	34046101	JESPR241	29801688
qFS05.1	5	50.517	Marker2861	Marker2819-Marker2878	34061543	JESPR241	29801688
qFU05.1	5	74.288	Marker3008	Marker2998-Marker3104	51303775	CIR301	54090990
qFE06.1	6	32.497	Marker3668	Marker3665-Marker3681	14990980	CIR033A	16412186
qFL06.1	6	35.139	Marker3681	Marker3669-Marker3692	15425959	CIR033A	16412186
qFM06.1	6	35.139	Marker3675	Marker3665-Marker3681	15415122	CIR033A	16412186
qFM06.2	6	35.139	Marker3675	Marker3657-Marker3752	15415122	CIR033A	16412186
qFS06.1	6	32.497	Marker3668	Marker3665-Marker3692	14990980	CIR033A	16412186
qFS06.2	6	69.102	Marker4057	Marker4051-Marker4077	98614824	BNL2884	98075815
qFE07.1	7	115.46	Marker5358	Marker5288-Marker5409	59253033	CIR262	63334001
qFL07.1	7	115.46	Marker5358	Marker5288-Marker5360	59253033	CIR262	63334001
qFM07.1	7	135.939	Marker5551	Marker5545-Marker5560	73842452	CIR028	77191470
qFS07.2	7	114.878	Marker5339	Marker5288-Marker5409	58186424	CIR262	63334001
qFU07.1	7	45.572	Marker4422	Marker4420-Marker4427	20238055	CIR393	20925888
qFU07.2	7	82.616	Marker4716	Marker4687-Marker4718	39355958	CIR141	31229246
qFE09.1	9	100.184	Marker11170	Marker11165-Marker11221	57655652	BNL1672	55137633
qFL09.1	9	75.592	Marker10900	Marker10871-Marker10966	56006217	BNL1672	55137633
qFM09.2	9	90.509	Marker11032	Marker10981-Marker11044	56771213	BNL1672	55137633
qFS09.1	9	100.184	Marker11170	Marker11165-Marker11225	57655652	BNL1672	55137633
qFE10.1	10	114.712	Marker12629	Marker12628-Marker12647	98434865	BNL2691A	97412276	i23677Gh	98423067	Sun et al. 2017
qFL10.1	10	117.624	Marker12647	Marker12646-Marker12647	99811098	BNL2691A	97412276	i23677Gh	98423067	Sun et al. 2017
qFM10.1	10	117.624	Marker12647	Marker12628-Marker12647	99811098	BNL2691A	97412276
qFS10.1	10	117.624	Marker12647	Marker12628-Marker12647	99811098	BNL2691A	97412276
qFE11.1	11	39.91	Marker12871	Marker12870-Marker12872	22414707	BNL4094	24633483
qFM11.1	11	30.441	Marker12834	Marker12710-Marker12843	20997747	BNL4094	24633483
qFS11.1	11	39.91	Marker12871	Marker12870-Marker12872	22414707	BNL4094	24633483
qFU11.1	11	93.109	Marker13284	Marker13280-Marker13301	82235297	BNL1066	86486215
qFE12.1	12	96.25	Marker13988	Marker13974-Marker13993	79848641	CIR081	81328324	qFE-A12_14	79355806	Diouf et al. 2017
qFM12.1	12	25.111	Marker13540	Marker13500-Marker13553	13591293	BNL3599B	12792241
qFL14.1	14(D2)	43.146	Marker15476	Marker15473-Marker15480	8059549	BNL1897	6392495
qFL14.2	14(D2)	75.352	Marker15592	Marker15535-Marker15602	48721960	BNL2882	41991048
qFE16.1	16(D7)	63.41	Marker18806	Marker18792-Marker18807	19304274	JESPR128F	18342014
qFS16.2	16(D7)	63.41	Marker18806	Marker18792-Marker18810	19304274	JESPR128F	18342014
qFL17.2	17(D3)	78.973	Marker16299	Marker16293-Marker16302	38620239	NAU3800	39577951
qFS17.1	17(D3)	66.166	Marker16286	Marker16272-Marker16292	35878944	BNL2443	36299786
qFU17.1	17(D3)	78.973	Marker16299	Marker16294-Marker16316	38620239	BNL1047R	42762794
qFE18.1	18(D13)	120.722	Marker23676	Marker23664-Marker23698	60040788	CIR216	58845270
qFL18.2	18(D13)	95.301	Marker23590	Marker23574-Marker23615	51796793	NAU1215U	51431310
qFS18.1	18(D13)	41.448	Marker23281	Marker23277-Marker23291	29818239	BNL1079	28947936
qFE21.1	21(D11)	46.137	Marker21777	Marker21741-Marker21779	23929826	NAU3354	23429011
qFL21.1	21(D11)	46.137	Marker21777	Marker21776-Marker21779	23929826	NAU3354	23429011	i07326Gh	23906867	Sun et al. 2017
qFU21.1	21(D11)	62.649	Marker21898	Marker21846-Marker21941	29686016	BNL3997	25572930
qFU21.2	21(D11)	100.871	Marker22095	Marker22093-Marker22136	54610102	BNL1551A	54771881
qFE22.2	22(D4)	45.488	Marker16607	Marker16555-Marker16628	40105532	BNL1047R	42762794
qFL22.1	22(D4)	1.265	Marker16370	Marker16371-Marker16390	4214199	CIR253F	4301142
qFL22.2	22(D4)	40.823	Marker16525	Marker16505-Marker16582	39242804	BNL1047R	42762794
qFS22.2	22(D4)	52.564	Marker16667	Marker16648-Marker16721	40665850	BNL1047R	42762794
qFU22.2	22(D4)	41.405	Marker16539	Marker16511-Marker16607	39358294	BNL1047R	42762794
qFU22.1	22(D4)	0	Marker16371	Marker16371-Marker16378	4262139	BNL1061F	2821908
qFL23.1	23(D9)	63.189	Marker20657	Marker20641-Marker20671	32276901	BNL3511F	32437165
qFS23.1	23(D9)	5.543	Marker20331	Marker20310-Marker20352	3840979	BNL0686F	1165501
qFU23.1	23(D9)	22.04	Marker20444	Marker20412-Marker20454	6447259	BNL0686F	1165501
qFE25.1	25(D6)	25.217	Marker17808	Marker17764-Marker17823	11523737	BNL3806F	10349610
qFL25.1	25(D6)	28.166	Marker17818	Marker17812-Marker17822	12048459	BNL3806F	10349610
qFS25.1	25(D6)	25.217	Marker17808	Marker17787-Marker17815	11523737	BNL3806F	10349610
qFU25.1	25(D6)	3.132	Marker17697	Marker17694-Marker17741	962659	CIR267F	825719
a FL: fiber length, FU: fiber uniformity, FS: fiber strength, FE: fiber elongation, FM: fiber micronaire.
